# Supplementary material for: Reference database of total retinal vessel surface area derived from volume-rendered optical coherence tomography angiography
Source: Sci Rep. 2022 Mar 7;12:3695. doi: 10.1038/s41598-022-07439-2 (PMC8901674; doi:10.1038/s41598-022-07439-2)
Supplement: Supplementary file 1 — Supplementary Information 1. [file 41598_2022_7439_MOESM1_ESM.csv]

ID	Surface	Surface (OME-corrected)	Sex	Age	SE	AL	VA
229	41.936094999999995	8.966311805133614	Male	29.56986301369863	0.625	23.35	1.0
249	48.532720999999995	10.495965193767171	Male	35.66849315068493	0.0	23.57	1.0
250	52.962140999999995	13.159770949816131	Female	29.156164383561645	-4.75	26.41	1.0
285	64.06434	14.524165624742203	Male	26.654794520547945	-0.25	24.5	1.0
317	61.260420999999994	13.53679542675668	Male	31.649315068493152		23.99	1.0
322	57.074971999999995	11.872952586366633	Male	34.14246575342466	0.375	22.83	1.0
355	59.96734	14.200348829062621	Female	51.45205479452055	-5.75	25.39	0.95
356	57.274750999999995	12.437813487406265	Male	61.131506849315066	0.5	23.65	0.95
357	65.468857	13.271255281071628	Female	29.55890410958904	-0.75	22.35	0.95
359	45.854025	9.973077012542067	Male	56.23835616438356	1.125	23.68	1.0
360	47.238647	10.06317224870247	Female	66.81369863013698	1.5	23.28	1.0
361	59.321847999999996	13.395447995107471	Female	34.46027397260274	-4.375	24.42	1.0
362	66.04017	15.158670544314381	Female	26.301369863013697	-2.5	24.75	1.0
363	76.865068	15.191926003643639	Female	25.852054794520548	0.375	21.89	1.0
364	56.72233	12.172047691622838	Female	42.178082191780824	2.75	23.42	1.0
365	57.892913	12.152400454959334	Female	52.01917808219178	1.625	23.0	1.0
366	44.135307	10.230661219859815	Female	30.50958904109589	-0.5	24.95	1.0
367	63.556445999999994	13.716666062302366	Male	19.446575342465753	0.375	23.53	1.0
368	47.2583	10.485193385053904	Female	60.58082191780822	-0.25	24.07	0.9
369	61.212216999999995	13.16287028717247	Female	46.53972602739726	-0.125	23.46	1.0
370	60.728365999999994	13.391958717159174	Female	33.01917808219178	-4.75	23.95	1.0
371	49.903546	10.547494992145285	Male	65.46575342465754	0.125	23.13	0.8
372	66.653081	13.232206464759964	Female	65.41095890410959	1.5	21.97	0.9
373	57.836628	12.378892292074351	Female	28.30958904109589	-0.75	23.37	1.0
374	63.961276999999995	14.77562454010419	Female	34.76712328767123	-0.25	24.88	1.0
375	69.327649	15.529872079001557	Female	51.71232876712329	0.5	24.26	1.0
378	60.194635	11.797970446145872	Female	39.797260273972604	0.5	21.74	1.0
379	55.408502	11.877744272955898	Female	60.02465753424657	0.25	23.4	1.0
380	57.45858	12.484163214899562	Female	48.81369863013698	0.25	23.66	1.0
381	52.25812	11.453743954874675	Male	65.15616438356165	3.375	23.83	1.0
383	43.015727	9.082127766236422	Female	50.4027397260274	1.0	23.11	1.0
384	61.986515	12.558502719167427	Female	39.23561643835617	0.5	22.34	1.0
385	64.793628	14.74070853610547	Male	31.942465753424656	0.0	24.57	1.0
386	34.548314999999995	7.517994810652104	Male	46.6986301369863	-0.25	23.69	0.9
387	50.338319	11.151590321325212	Male	66.18082191780822	1.0	24.04	0.8
388	38.116189	8.598409279257979	Female	48.51780821917808	-1.875	24.4	1.0
389	43.113357	9.969338807075676	Male	34.945205479452056	-1.5	24.9	1.0
390	51.044246	10.76587077502781	Male	27.24109589041096	0.25	23.09	1.0
391	65.776349	13.719547160881675	Female	46.88219178082192	-1.75	22.88	0.8
393	57.717223	12.301840263472764	Female	31.076712328767123		23.29	1.0
394	54.34522		Male	47.087671232876716	2.0		1.0
395	51.778678	10.673613993750052	Female	19.367123287671234	0.375	22.66	1.0
397	85.83137699999999	20.64804334577714	Female	35.673972602739724	-2.75	25.72	1.0
398	39.851501	9.012338604226033	Female	29.93972602739726	-1.25	24.45	1.0
399	38.837773	8.71742274638909	Female	26.745205479452054	-1.0	24.3	1.0
400	35.412745	7.480812530788192	Female	63.61643835616438	1.0	23.12	0.9
401	44.275445	9.535678939762828	Female	19.47945205479452	-0.5	23.49	1.0
403	72.990948	14.771892312092518	Female	57.18904109589041	-0.125	22.32	0.9
404	64.06347	13.561696607160606	Female	35.13972602739726	-1.375	23.16	1.0
405	68.185304	15.566245880929895	Female	50.25205479452055	-0.75	24.64	0.95
406	43.589541	9.588011492752194	Male	47.73424657534247	-1.5	23.9	1.0
409	32.943498	7.66626506456914	Female	38.704109589041096	-1.5	25.03	0.9
410	53.42444	12.699667151121098	Male	37.8	-4.75	25.47	1.0
412	51.652905999999994	12.207957657482181	Male	27.687671232876713	-4.75	25.35	1.0
415	63.184256999999995	14.768125318506346	Male	41.46849315068493	-3.125	25.12	1.0
416	38.076108	8.298459385975924	Female	20.476712328767125	-0.125	23.72	1.0
417	52.138242999999996	10.782395226134774	Female	60.12054794520548	0.75	22.72	0.95
419	67.78730399999999	14.576754991068654	Female	38.512328767123286	-0.25	23.46	1.0
423	51.614588	11.625979781285507	Female	54.01917808219178	-1.0	24.37	0.85
425	60.650380999999996	13.990168308158445	Female	29.956164383561642	-3.125	24.85	1.0
427	69.989566	14.86296805081284	Female	33.391780821917806	-0.125	23.22	1.0
429	34.098095	8.051186839375445	Female	23.621917808219177	-3.875	25.33	1.0
430	27.032878999999998	6.306147248855403	Female	36.07945205479452	-1.125	25.08	1.0
432	29.183671	6.2267107200356895	Female	50.41917808219178	-0.25	23.31	1.0
433	47.239137	9.784949916552817	Female	22.087671232876712	0.5	22.75	1.0
434	41.841142	8.65291394182246	Female	24.786301369863015	-0.875	22.72	1.0
435	50.780677	10.727231815085435	Female	56.83561643835616	2.25	23.12	1.0
436	58.723718999999996	12.78533324307379	Female	27.9013698630137	-1.25	23.7	1.0
437	61.917725	13.814253411319521	Female	49.136986301369866		24.18	0.9
438	74.26733899999999	15.490587048601416	Male	57.134246575342466	2.875	22.88	1.0
439	32.588443	7.322056347605122	Male	57.917808219178085	-0.625	24.32	0.95
440	52.362051	12.001264405071481	Female	59.78630136986301	-1.125	24.72	0.95
441	49.870163	11.26678984138739	Male	46.75342465753425	-1.375	24.43	1.0
442	68.422341	14.150011210760704	Male	54.61095890410959	2.125	22.72	1.0
443	65.888545	14.900564916733853	Female	40.26027397260274	-0.375	24.45	1.0
444	55.297436999999995	11.47864549253337	Female	63.56438356164384	-0.25	22.79	1.0
445	70.697298	15.384308018817284	Male	47.038356164383565	-0.125	23.69	1.0
446	60.086883	11.842811368432852	Female	59.602739726027394	1.625	21.84	1.0
447	48.054731	10.419461366827313	Female	61.69315068493151	2.75	23.62	1.0
448	73.672271	16.428483138894492	Male	31.063013698630137	0.75	24.17	1.0
449	59.765553999999995	12.798412726686964	Female	58.69315068493151	0.625	23.38	1.0
450	40.337367	8.409038896606527	Male	67.8082191780822	2.25	22.87	0.8
451	37.436195	8.516825747059709	Male	64.43287671232876	-1.25	24.57	1.0
452	53.005781	12.316909817970291	Male	60.5013698630137	1.0	25.0	0.9
453	41.231214	9.02766434701963	Female	66.55890410958904	0.0	23.81	1.0
456	41.786235	9.847480738344474	Female	57.52328767123288	-3.25	25.29	0.9
457	58.973074	11.987053633965248	Male	60.02465753424657	5.59	22.4	0.6
458	63.567189	12.696529596015484	Male	22.41917808219178	-2.75	22.08	1.0
459	57.009822	13.64948248222524	Female	34.27945205479452	-3.25	25.62	1.0
461	49.065342	10.517981246652772	Female	31.304109589041097	0.5	23.4	1.0
465	48.303484999999995	11.636695572568533	Female	61.084931506849315	-1.875	25.75	0.7
471	62.574811	13.623793330551141	Male	32.3041095890411	-0.25	23.7	0.95
472	60.484257	13.630654702367588	Female	28.975342465753425	-4.25	24.38	1.0
473	59.474337	13.463423035102673	Male	47.824657534246576	-1.625	24.47	1.0
474	60.062906	12.815191778535878	Female	30.17808219178082	0.125	23.31	1.0
496	68.108164	14.34971192518937	Male	54.15068493150685	3.75	23.07	0.95
523	45.26076	9.390211762416385	Female	39.56438356164384	-0.325	22.78	0.95
529	49.720546	10.942172853521399	Female	52.0	-1.125	23.91	0.95
531	41.845337	10.643623328991714	Female	36.14246575342466	-5.125	26.92	0.95
532	63.889067	14.110477931115177	Male	36.0	-1.25	23.98	0.95
537	51.320358	10.778448747841106	Male	45.50684931506849	0.125	23.01	0.95
