# Supplementary material for: Reference database of total retinal vessel surface area derived from volume-rendered optical coherence tomography angiography
Source: Sci Rep. 2022 Mar 7;12:3695. doi: 10.1038/s41598-022-07439-2 (PMC8901674; doi:10.1038/s41598-022-07439-2)
Supplement: Supplementary file 2 — Supplementary Information 2. [file 41598_2022_7439_MOESM2_ESM.csv]

ID	Surface	Surface (OME-corrected)	Sex	Age	SE	AL	VA	GLM Outlier
229	50.613243999999995	10.70876253998644	Male	29.56986301369863	0.75	23.15	1.0
249	56.942097999999994	12.365574396047734	Male	35.66849315068493	-0.125	23.65	1.0
250	46.878825	11.804821390388758	Female	29.156164383561645	-5.25	26.7	1.0
316	47.592514	11.280812563805169	Male	30.605479452054794		25.41	1.0
317	44.876540999999996	9.760477939493894	Male	31.649315068493152		23.68
322	68.396611	14.212946356460735	Male	34.14246575342466	0.375	22.81	1.0
352	48.729409	10.375315332842254	Female	40.9041095890411	0.0	23.27	1.0
355	55.581851	12.789548698862667	Female	51.45205479452055	-4.0	24.8	0.95
356	52.439605	11.475889357565354	Male	61.131506849315066	0.5	23.8	0.95
357	74.597825	15.121797207910733	Female	29.55890410958904	-0.5	22.35	0.95
359	46.383161	10.0310889931949	Male	56.23835616438356	1.0	23.57	0.9
360	44.00546	9.349891785767662	Female	66.81369863013698	1.375	23.23	1.0
361	49.243904	11.258750204479618	Female	34.46027397260274	-5.25	24.67	1.0
362	61.665647	14.022121334164062	Female	26.301369863013697	2.375	24.56	1.0
363	79.305377	15.491428461527457	Female	25.852054794520548	0.0	21.68	1.0
364	66.169406	13.970680990884352	Female	42.178082191780824	3.25	23.11	1.0
365	59.725660999999995	12.530477542091313	Female	52.01917808219178	1.125	22.99	0.85
366	47.476554	10.92449582935234	Female	30.50958904109589	-0.5	24.8	1.0
367	49.123129	10.640128394911185	Male	19.446575342465753	0.0	23.6	1.0
368	39.617757999999995	8.62558174105854	Female	60.58082191780822	-0.125	23.7	0.95
369	65.115932	13.980500293560821	Female	46.53972602739726	-0.25	23.43	1.0
370	66.283104	14.394071916931635	Female	33.01917808219178	-3.875	23.65	1.0
372	45.724399	9.142787520183465	Female	65.41095890410959	0.375	22.1	0.8
373	62.880922	13.479583172338545	Female	28.30958904109589	-1.0	23.4	1.0
374	88.700942	20.139618965924704	Female	34.76712328767123	0.25	24.53	1.0	yes
375	63.859458999999994	14.290582237230234	Female	51.71232876712329	0.625	24.24	1.0
378	54.953751	10.837133763544188	Female	39.797260273972604	0.5	21.85	1.0
379	63.893215	13.760791894225761	Female	60.02465753424657	0.0	23.49	1.0
381	52.354814999999995	11.428006963686066	Male	65.15616438356165	3.625	23.75	1.0
383	37.805431	7.889605822369837	Female	50.4027397260274	1.0	22.89	1.0
384	48.41878	9.761585494975462	Female	39.23561643835617	0.5	22.25	1.0
385	57.687118	13.052335703299493	Male	31.942465753424656	-0.125	24.46	1.0
386	43.529466	9.438271318293783	Male	46.6986301369863	-0.25	23.62	0.9
387	62.226062999999996	13.533933356696481	Male	66.18082191780822	1.75	23.68	0.8
388	36.046143	8.168031532410428	Female	48.51780821917808	2.25	24.49	1.0
389	51.758376999999996	11.898039386014489	Male	34.945205479452056	-1.25	24.78	1.0
390	70.479214	14.669174508176395	Male	27.24109589041096	0.25	22.84	1.0
391	68.436725	14.213690538022728	Female	46.88219178082192	-1.625	22.8	0.9
393	45.239132999999995	9.60193242180044	Female	31.076712328767123		23.21	1.0
394	52.926722		Male	47.087671232876716	0.0		1.0
395	50.218381	10.396492893329881	Female	19.367123287671234	0.125	22.74	1.0
396	54.721491	12.765261884348897	Male	46.31232876712329	-1.5	25.08	1.0
397	75.45882499999999	18.21313377222748	Female	35.673972602739724	-3.125	25.79	1.0	yes
398	54.027373	12.15118476821849	Female	29.93972602739726	-0.5	24.34	1.0
399	59.332967	13.184202539113318	Female	26.745205479452054	-0.75	24.1	1.0
400	35.647954999999996	7.645717383052418	Female	63.61643835616438	3.25	23.41	0.85
401	61.290631		Female	19.47945205479452	-1.25		1.0
403	69.329414	14.122757105147778	Female	57.18904109589041	0.0	22.44	1.0
404	62.728868	13.216347825691347	Female	35.13972602739726	-0.75	23.07	1.0
405	37.873481	8.64626074869046	Female	50.25205479452055	-0.25	24.64	0.95
406	53.179544	11.697440884989383	Male	47.73424657534247	-2.0	23.9	1.0
409	33.980996	7.919268750540643	Female	38.704109589041096	-0.75	25.06	1.0
410	54.125431999999996	12.965069782098956	Male	37.8	-5.625	25.63	1.0
412	39.742056999999996	9.04141498084179	Male	27.687671232876713	-3.375	24.57	1.0
415	54.772006999999995	12.982561600137881	Male	41.46849315068493	-3.25	25.41	1.0
416	43.016849	9.384898337283868	Female	20.476712328767125	-0.25	23.74	1.0
417	55.209461	11.52777838957313	Female	60.12054794520548	-0.25	22.9	1.0
419	77.259923	15.892073498039357	Female	38.512328767123286	0.0	22.62	1.0
423	52.006403999999996	11.75528004531591	Female	54.01917808219178	-1.875	24.44	0.85
425	61.529667999999994	14.102461617178932	Female	29.956164383561642	-2.25	24.72	1.0
427	63.413058	13.56535236353085	Female	33.391780821917806	-0.375	23.36	1.0
429	46.469809999999995	10.972376101957526	Female	23.621917808219177	-3.375	25.33	1.0
430	41.975303	9.868168755665778	Female	36.07945205479452	-1.125	25.24	1.0
432	45.406349999999996	10.273678835221286	Female	50.41917808219178	-3.0	24.46	0.7
433	66.339806	13.66053834709896	Female	22.087671232876712	0.25	22.64	1.0
434	60.113571	12.53173903871609	Female	24.786301369863015	-0.75	22.87	1.0
435	55.749424	11.77686139957306	Female	56.83561643835616	2.625	23.12	1.0
436	54.562717	11.824451845972431	Female	27.9013698630137	-1.625	23.61	1.0
438	69.173109	14.551006429127435	Male	57.134246575342466	2.25	23.04	1.0
439	48.170719	10.77430652714	Male	57.917808219178085	1.125	24.23	0.85
440	43.630493	10.064206199099212	Female	59.78630136986301	-2.75	24.85	0.95
441	54.322826	12.432239688193562	Male	46.75342465753425	-1.625	24.69	1.0
442	59.818509	12.284574783320451	Male	54.61095890410959	2.75	22.59	0.95
443	57.895058999999996	13.092853772801277	Female	40.26027397260274	-0.375	24.45	1.0
444	48.702337	10.131245233834708	Female	63.56438356164384	-0.5	22.83	0.85
445	60.309295	13.191335335655065	Male	47.038356164383565	-0.125	23.79	1.0
446	60.992428999999994	11.854034669894336	Female	59.602739726027394	2.25	21.59	1.0
447	60.986782	13.114393499226878	Female	61.69315068493151	2.0	23.46	1.0
448	66.484555	14.848102822988023	Male	31.063013698630137	0.0	24.2	1.0
449	45.793991999999996	9.826935082070758	Female	58.69315068493151	0.75	23.42	1.0
450	57.967886	11.91735679832239	Male	67.8082191780822	3.125	22.61	0.8
451	53.868353	12.182222127291395	Male	64.43287671232876	-1.625	24.45	0.9
452	57.008297	13.188802227271559	Male	60.5013698630137	0.75	24.91	1.0
453	43.152099	9.322673265066031	Female	66.55890410958904	2.0	23.55	1.0
454	58.295035	12.776892944684146	Male	67.54246575342465	1.0	23.83	0.9
457	42.459727	8.682122526998173	Male	60.02465753424657	3.75	22.51	0.8
458	55.72745	11.173633363412954	Male	22.41917808219178	-1.875	22.15	1.0
459	45.487372	10.72487742022489	Female	34.27945205479452	-3.125	25.3	1.0
461	50.431757999999995	10.85030863035505	Female	31.304109589041097	0.375	23.47	1.0
462	53.085701	10.603019961630345	Male	41.25479452054795	3.125	22.08	1.0
465	38.935643	9.065111955296342	Female	61.084931506849315	-0.5	25.04	1.0
471	55.65871	12.12425031330138	Male	32.3041095890411	-1.125	23.71	0.9
472	61.304494999999996	14.203567161434727	Female	28.975342465753425	-5.375	24.94	0.95
473	51.476293	11.583226969232081	Male	47.824657534246576	-1.375	24.35	0.95
474	54.136164	11.50237436664839	Female	30.17808219178082	0.25	23.23	1.0
496	56.383630999999994	11.860657834224986	Male	54.15068493150685	3.75	23.04	0.95
506	49.673251	11.474963304162218	Male	73.4904109589041	-1.375	24.88	0.65
523	55.387598	11.614194064534217	Female	39.56438356164384	-0.625	22.98	0.95
529	50.936809999999994	11.312792344791237	Female	52.0	-1.875	24.09	1.0
531	48.286885	12.125981284813925	Female	36.14246575342466	-4.625	26.64	0.95
532	64.970356	14.24724858941306	Male	36.0	-0.75	23.84	0.95
537	47.647016	10.012259718006039	Male	45.50684931506849	0.25	23.02	0.85
